# Supplementary material for: Optimization of Sample Preparation for Metabolomics Exploration of Urine, Feces, Blood and Saliva in Humans Using Combined NMR and UHPLC-HRMS Platforms
Source: Molecules. 2021 Jul 6;26(14):4111. doi: 10.3390/molecules26144111 (PMC8305469; doi:10.3390/molecules26144111)
Supplement: Supplementary file 1 [file molecules-26-04111-s001.zip]

Archive with 1 entries (1 files):
- molecules-1280886-supplementary.pdf
